# Supplementary material for: VEGFA, B, C: Implications of the C-Terminal Sequence Variations for the Interaction with Neuropilins
Source: Biomolecules. 2022 Feb 26;12(3):372. doi: 10.3390/biom12030372 (PMC8945599; doi:10.3390/biom12030372)
Supplement: Supplementary file 1 [file biomolecules-12-00372-s001.zip]

Archive with 1 entries (1 files):
- biomolecules-1543635-supplementary.pdf
